# Supplementary material for: First Molecular Epidemiology Study of Mycobacterium tuberculosis in Kiribati
Source: PLoS One. 2013 Jan 31;8(1):e55423. doi: 10.1371/journal.pone.0055423 (PMC3561247; doi:10.1371/journal.pone.0055423)
Supplement: Table S1 — containing MLVA MtbC 15-9 and IS6110 RFLP cluster information and all VNTR profiles for the 73 strains investigated. (XLS) [file pone.0055423.s001.xls]

## Sheet: Tabelle1
Strain no.	MLVA MtbC 15-9 type	RFLP_cluster	Classification	Genotype	MIRU-VNTR	154	580	960	1644	2059	2531	2687	2996	3007	3192	4348	802	424	577	1955	2163b	2165	2347	2401	2461	3171	3690	4052	4156
29	1974-62	no	Euro-American	Kiribati_H37Rv_like		2	2	3	3	2	6	1	5	3	3	2	1	2	3	2	4	2	4	2	2	3	3	6	2
66	1985-62	no	Euro-American	Kiribati_H37Rv_like		2	2	3	3	2	6	1	5	3	3	2	1	2	3	2	4	3	4	2	2	3	3	6	2
25	1973-44	no	not Euro-American	EAI		2	5	4	3	2	6	2	2	3	4	3	2	1	4	10	9	3	3	2	6	3	2	5	1
31	1975-51	1	Euro-American	LAM		1	2	3	3	2	6	1	4	3	3	2	6	3	4	3	2	2	4	1	2	3	2	5	3
58	1983-51	1	Euro-American	LAM		1	2	2	3	2	6	1	4	3	3	2	6	3	5	3	2	2	4	1	2	3	2	4	3
46	1978-51	no	Euro-American	LAM		1	2	3	3	2	6	1	4	3	3	2	7	3	4	3	2	2	4	1	2	3	2	5	3
54	1982-51	no	Euro-American	LAM		1	2	3	3	2	6	1	4	3	3	2	6	3	4	3	2	2	4	1	2	3	2	4	3
14	1969-51	2	Euro-American	LAM		1	2	4	3	2	6	1	5	3	2	2	6	3	4	3	2	2	4	1	2	3	2	7	3
23	1969-51	2	Euro-American	LAM		1	2	4	3	2	6	1	5	3	2	2	6	3	4	3	2	2	4	1	2	3	2	7	3
35	1975-51	no	Euro-American	LAM		1	2	3	3	2	6	1	4	3	3	2	6	3	4	3	2	2	4	1	2	3	2	5	3
22	1972-51	no	Euro-American	LAM		1	3	3	3	2	6	1	4	3	3	2	6	3	4	3	2	2	4	1	2	3	2	5	3
19	1971-317	no	Euro-American	LAM		1	2	3	3	2	8	1	4	3	3	2	6	4	4	3	2	2	4	1	2	3	2	6	3
42	1977-51	no	Euro-American	LAM		1	2	3	3	2	6	1	5	3	3	2	4	3	4	3	2	2	4	1	2	3	2	6	3
41	1976-51	no	Euro-American	LAM		1	2	3	3	2	6	1	5	3	3	2	6	3	4	3	2	2	4	1	2	3	2	5	3
59	1984-51	no	Euro-American	LAM		1	2	4	3	2	6	1	4	3	2	2	5	3	2	3	2	2	4	1	2	3	2	6	2
69	1986-92	no	Euro-American	not defined		2	2	2	3	2	6	1	5	3	3	2	3	2	4	2	3	3	4	2	1	3	4	8	2
20	204-32	3	not Euro-American	Beijing		2	2	2	3	2	5	1	7	3	5	3	3	4	4	5	6	4	4	4	2	3	3	8	2
67	204-32	3	not Euro-American	Beijing		2	2	2	3	2	5	1	7	3	5	3	3	4	4	5	6	4	4	4	2	3	3	8	2
4	204-32	4	not Euro-American	Beijing		2	2	2	3	2	5	1	7	3	5	3	3	4	4	5	6	4	4	4	2	3	3	8	2
18	204-32	4	not Euro-American	Beijing		2	2	2	3	2	5	1	7	3	5	3	3	4	4	5	6	4	4	4	2	3	3	8	2
27	204-32	4	not Euro-American	Beijing		2	2	2	3	2	5	1	7	3	5	3	3	4	4	5	6	4	4	4	2	3	3	8	2
28	204-32	4	not Euro-American	Beijing		2	2	2	3	2	5	1	7	3	5	3	3	4	4	5	6	4	4	4	2	3	3	8	2
43	204-32	4	not Euro-American	Beijing		2	2	2	3	2	5	1	7	3	5	3	3	4	4	5	6	4	4	4	2	3	3	8	2
44	204-32	4	not Euro-American	Beijing		2	2	2	3	2	5	1	7	3	5	3	3	4	4	5	6	4	4	4	2	3	3	8	2
62	204-32	4	not Euro-American	Beijing		2	2	2	3	2	5	1	7	3	5	3	3	4	4	5	6	4	4	4	2	3	3	8	2
65	204-32	4	not Euro-American	Beijing		2	2	2	3	2	5	1	7	3	5	3	3	4	4	5	6	4	4	4	2	3	3	8	2
9	1967-32	no	not Euro-American	Beijing		2	2	2	2	2	5	1	7	3	5	3	3	4	4	5	6	4	4	4	2	3	3	8	2
53	1981-32	no	not Euro-American	Beijing		2	2	2	3	2	5	1	7	3	5	3	3	5	4	5	6	4	4	4	2	3	3	8	2
16	204-32	no	not Euro-American	Beijing		2	2	2	3	2	5	1	7	3	5	3	3	4	4	5	6	4	4	4	2	3	3	8	2
63	204-32	no	not Euro-American	Beijing		2	2	2	3	2	5	1	7	3	5	3	3	4	4	5	6	4	4	4	2	3	3	8	2
32	204-32	5	not Euro-American	Beijing		2	2	2	3	2	5	1	7	3	5	3	3	4	4	5	6	4	4	4	2	3	3	8	2
71	204-32	5	not Euro-American	Beijing		2	2	2	3	2	5	1	7	3	5	3	3	4	4	5	6	4	4	4	2	3	3	8	2
21	204-32	6	not Euro-American	Beijing		2	2	2	3	2	5	1	7	3	5	3	3	4	4	5	6	4	4	4	2	3	3	8	2
26	204-32	6	not Euro-American	Beijing		2	2	2	3	2	5	1	7	3	5	3	3	4	4	5	6	4	4	4	2	3	3	8	2
33	204-32	6	not Euro-American	Beijing		2	2	2	3	2	5	1	7	3	5	3	3	4	4	5	6	4	4	4	2	3	3	8	2
34	204-32	6	not Euro-American	Beijing		2	2	2	3	2	5	1	7	3	5	3	3	4	4	5	6	4	4	4	2	3	3	8	2
39	204-32	6	not Euro-American	Beijing		2	2	2	3	2	5	1	7	3	5	3	3	4	4	5	6	4	4	4	2	3	3	8	2
40	204-32	6	not Euro-American	Beijing		2	2	2	3	2	5	1	7	3	5	3	3	4	4	5	6	4	4	4	2	3	3	8	2
72	204-32	6	not Euro-American	Beijing		2	2	2	3	2	5	1	7	3	5	3	3	4	4	5	6	4	4	4	2	3	3	8	2
11	204-32	7	not Euro-American	Beijing		2	2	2	3	2	5	1	7	3	5	3	3	4	4	5	6	4	4	4	2	3	3	8	2
30	204-32	7	not Euro-American	Beijing		2	2	2	3	2	5	1	7	3	5	3	3	4	4	5	6	4	4	4	2	3	3	8	2
13	204-32	no	not Euro-American	Beijing		2	2	2	3	2	5	1	7	3	5	3	3	4	4	5	6	4	4	4	2	3	3	8	2
17	1967-32	no	not Euro-American	Beijing		2	2	2	2	2	5	1	7	3	5	3	3	4	4	5	6	4	4	4	2	3	3	8	2
36	204-32	no	not Euro-American	Beijing		2	2	2	3	2	5	1	7	3	5	3	3	4	4	5	6	4	4	4	2	3	3	8	2
1	1962-15	8	Euro-American	S		2	3	3	3	2	5	1	4	3	3	2	4	3	4	1	3	4	4	2	2	3	3	10	2
6	1962-15	8	Euro-American	S		2	3	3	3	2	5	1	4	3	3	2	4	3	4	1	3	4	4	2	2	3	3	10	2
37	1962-15	8	Euro-American	S		2	3	3	3	2	5	1	4	3	3	2	4	3	4	1	3	4	4	2	2	3	3	10	2
47	1962-15	8	Euro-American	S		2	3	3	3	2	5	1	4	3	3	2	4	3	4	1	3	4	4	2	2	3	3	10	2
55	1962-15	8	Euro-American	S		2	3	3	3	2	5	1	4	3	3	2	4	3	4	1	3	4	4	2	2	3	3	10	2
68	1962-15	8	Euro-American	S		2	3	3	3	2	5	1	4	3	3	2	4	3	4	1	3	4	4	2	2	3	3	10	2
7	1966-15	no	Euro-American	S		2	3	3	3	2	5	1	4	3	3	2	4	3	4	1	3	4	4	2	2	3	3	11	2
45	1966-15	no	Euro-American	S		2	3	3	3	2	5	1	4	3	3	2	4	3	4	1	3	4	4	2	2	3	3	11	2
38	1964-15	9	Euro-American	Kiribati_H37Rv_like		2	2	3	1	2	5	1	5	3	3	2	4	2	4	2	3	2	4	2	2	3	5	5	2
57	1964-15	9	Euro-American	Kiribati_H37Rv_like		2	2	3	1	2	5	1	5	3	3	2	4	2	4	2	3	2	4	2	2	3	5	5	2
60	1964-15	9	Euro-American	Kiribati_H37Rv_like		2	2	3	1	2	5	1	5	3	3	2	4	2	4	2	3	2	4	2	2	3	5	5	2
70	1964-15	9	Euro-American	Kiribati_H37Rv_like		2	2	3	1	2	5	1	5	3	3	2	4	2	4	2	3	2	4	2	2	3	5	5	2
3	1964-15	no	Euro-American	Kiribati_H37Rv_like		2	2	3	1	2	5	1	5	3	3	2	4	2	4	2	3	2	4	2	2	3	5	5	2
12	1964-15	no	Euro-American	Kiribati_H37Rv_like		2	2	3	1	2	5	1	5	3	3	2	4	2	4	2	3	2	4	2	2	3	5	5	2
56	1286-15	no	Euro-American	Kiribati_H37Rv_like		2	2	3	1	2	5	1	5	3	3	2	4	2	4	2	4	2	4	2	2	3	5	5	2
24	1963-32	10	not Euro-American	Beijing		2	2	3	3	2	5	1	7	3	5	3	1	2	4	4	6	4	4	4	2	3	3	8	3
50	1963-32	10	not Euro-American	Beijing		2	2	3	3	2	5	1	7	3	5	3	1	2	4	4	6	4	4	4	2	3	3	8	3
52	1963-32	10	not Euro-American	Beijing		2	2	3	3	2	5	1	7	3	5	3	1	2	4	4	6	4	4	4	2	3	3	8	3
61	1963-32	10	not Euro-American	Beijing		2	2	3	3	2	5	1	7	3	5	3	1	2	4	4	6	4	4	4	2	3	3	8	3
64	1963-32	10	not Euro-American	Beijing		2	2	3	3	2	5	1	7	3	5	3	1	2	4	4	6	4	4	4	2	3	3	8	3
73	1963-32	10	not Euro-American	Beijing		2	2	3	3	2	5	1	7	3	5	3	1	2	4	4	6	4	4	4	2	3	3	8	3
8	1963-32	no	not Euro-American	Beijing		2	2	3	3	2	5	1	7	3	5	3	1	2	4	4	6	4	4	4	2	3	3	8	3
2	1963-32	no	not Euro-American	Beijing		2	2	3	3	2	5	1	7	3	5	3	1	2	4	4	6	4	4	4	2	3	3	8	3
15	1970-316	no	Euro-American	Haarlem		2	2	5	3	1	3	1	6	3	3	2	2	2	3	2	3	3	2	4	3	3	3	7	2
49	1979-316	no	Euro-American	Haarlem		2	2	5	3	1	3	1	5	3	3	2	2	2	3	2	4	3	2	4	3	3	3	7	2
10	1968-66	no	Euro-American	not defined		2	2	2	3	2	5	1	5	3	2	2	3	1	4	3	2	3	4	2	1	3	2	6	2
5	1965-15	11	Euro-American	X		2	2	5	3	2	5	1	5	3	2	2	5	2	3	2	3	2	4	4	2	3	3	14	3
48	1965-15	11	Euro-American	X		2	2	5	3	2	5	1	5	3	2	2	5	2	3	2	3	2	4	4	2	3	3	14	3
51	1980-15	no	Euro-American	X		2	2	5	3	2	5	1	5	3	2	2	5	2	3	4	3	2	4	4	2	3	3	14	3
